# Supplementary material for: Development and optimization of large-scale approaches to identify iron-related genes in Aspergillus fumigatus
Source: Front Microbiol. 2025 Jul 31;16:1646661. doi: 10.3389/fmicb.2025.1646661 (PMC12350462; doi:10.3389/fmicb.2025.1646661)
Supplement: Supplementary file 2 [file Table_1.xlsx]

## Sheet: Sheet1
Table S1: List of protein kinase deletion mutant strains associating the respective plate and well code to the AFU number and the annotation for the deleted gene.
Gene	Plate number	Well number	Mutant strain ID	Annotation
AFUB_045810	Plate1	A1	1A1	Protein kinase, putative
AFUB_021710	Plate1	A3	1A3	Serine/threonine kinase Ste20
AFUB_053300	Plate1	A4	1A4	Protein kinase, putative
AFUB_012420	Plate1	A6	1A6	MAP kinase SakA
AFUB_032300	Plate1	A7	1A7	Protein kinase, putative
AFUB_044560	Plate1	A9	1A9	Protein kinase, putative
AFUB_030660	Plate1	A10	1A10	Serine threonine protein kinase, putative
AFUB_052450	Plate1	A11	1A11	Protein kinase, putative
AFUB_043130	Plate1	B1	1B1	MAP kinase kinase Ste7
AFUB_010510	Plate1	B2	1B2	Serine/threonine protein kinase Kin1, putative
AFUB_018770	Plate1	B4	1B4	Serine/threonine protein kinase Snf1p, putative
AFUB_020560	Plate1	B5	1B5	Calcium/calmodulin-dependent protein kinase, putative
AFUB_029320	Plate1	B6	1B6	Calcium/calmodulin-dependent protein kinase, putative
AFUB_025560	Plate1	B7	1B7	Protein kinase NpkA, putative
AFUB_038630	Plate1	B8	1B8	Protein serine/threonine kinase Ran1, putative
AFUB_029240	Plate1	B9	1B9	Mitochondrial pyruvate dehydrogenase kinase, putative
AFUB_016170	Plate1	B11	1B11	Protein kinase Lkh1, putative
AFUB_048440	Plate1	B12	1B12	Protein kinase, putative
AFUB_006780	Plate1	C3	1C3	cAMP-dependent protein kinase-like, putative
AFUB_039620	Plate1	C5	1C5	Calcium/calmodulin dependent protein kinase, putative
AFUB_045840	Plate1	C7	1C7	Serine protein kinase, putative
AFUB_051750	Plate1	C9	1C9	Pyruvate dehydrogenase kinase, putative
AFUB_029820	Plate1	C12	1C12	Protein kinase, putative
AFUB_027640	Plate1	D1	1D1	Pyruvate dehydrogenase kinase
AFUB_038060	Plate1	D2	1D2	MAP kinase kinase kinase Bck1, putative
AFUB_001600	Plate1	D3	1D3	Serine/threonine protein kinase, putative
AFUB_053500	Plate1	D4	1D4	Serine/threonine protein kinase, putative
AFUB_018600	Plate1	D5	1D5	Protein kinase, putative
AFUB_010360	Plate1	D7	1D7	MAP kinase kinase kinase SskB, putative
AFUB_044400	Plate1	D8	1D8	Hypotetical protein
AFUB_027480	Plate1	E2	1E2	Protein kinase domain-containing protein
AFUB_030570	Plate1	E3	1E3	Protein kinase, putative
AFUB_053520	Plate1	E4	1E4	Calcium/calmodulin dependent protein kinase, putative
AFUB_039100	Plate1	E5	1E5	Serine/threonine protein kinase, putative
AFUB_007300	Plate1	E6	1E6	Serine/threonine protein kinase, putative
AFUB_014350	Plate1	E7	1E7	Serine/threonine protein kinase Kin4, putative
AFUB_006320	Plate1	E8	1E8	Serine/threonine protein kinase, putative
AFUB_052630	Plate1	E9	1E9	Cyclin-dependent protein kinase PhoA
AFUB_035220	Plate1	E10	1E10	Cyclin-dependent protein kinase, putative
AFUB_019930	Plate1	E11	1E11	Serine/threonine protein kinase, putative
AFUB_017750	Plate1	E12	1E12	Protein kinase, putative
AFUB_011380	Plate1	F1	1F1	Protein kinase, putative
AFUB_027890	Plate1	F2	1F2	cAMP-dependent protein kinase catalytic subunit PkaC1
AFUB_056020	Plate1	F4	1F4	Serine/threonine protein kinase, putative
AFUB_059390	Plate1	F6	1F6	Protein kinase, putative
AFUB_059090	Plate1	F8	1F8	Serine/threonine protein kinase Nrc-2, putative
AFUB_066150	Plate1	F9	1F9	Serine/threonine protein kinase Pdd7p, putative
AFUB_071620	Plate1	F10	1F10	Hypothetical protein
AFUB_056110	Plate1	F11	1F11	cAMP-dependent protein kinase catalytic subunit, putative
AFUB_082830	Plate1	F12	1F12	Serine/threonine protein kinase, putative
AFUB_077790	Plate1	G4	1G4	Protein kinase, putative
AFUB_078810	Plate1	G6	1G6	MAP kinase MpkB/Fus3
AFUB_075210	Plate1	G9	1G9	Protein kinase, putative
AFUB_090090	Plate1	G10	1G10	Serine/threonine protein kinase, putative
AFUB_078920	Plate1	G11	1G11	Casein kinase family protein
AFUB_066030	Plate1	H1	1H1	Protein kinase, putative
AFUB_095720	Plate1	H2	1H2	Protein kinase, putative
AFUB_060320	Plate1	H4	1H4	Phosphotidylinositol kinase Tel1, putative
AFUB_087320	Plate1	H7	1H7	Protein kinase, putative
AFUB_079830	Plate1	H8	1H8	Conserved hypothetical protein
AFUB_078980	Plate1	H9	1H9	Protein kinase, putative
AFUB_053960	Plate1	H10	1H10	MAP kinase kinase kinase Ste11/SteC
AFUB_070630	Plate1	H11	1H11	MAP kinase MpkA
AFUB_087120	Plate2	A5	2A5	NACHT and Ankyrin domain protein
AFUB_075350	Plate2	A6	2A6	Hypothetical protein
AFUB_054020	Plate2	A7	2A7	Serine/threonine protein kinase, putative
AFUB_081540	Plate2	A8	2A8	Protein kinase, putative
AFUB_055480	Plate2	A9	2A9	Serine/threonine protein kinase, putative
AFUB_056640	Plate2	A10	2A10	MAP kinase MpkC
AFUB_074550	Plate2	A11	2A11	Protein kinase, putative
AFUB_071600	Plate2	A12	2A12	Serine/threonine-protein kinase
AFUB_098230	Plate2	B2	2B2	Inositol kinase kinase UvsB, putative
AFUB_099170	Plate2	B3	2B3	Protein kinase Yak1, putative
AFUB_096030	Plate2	B4	2B4	Serine/threonine protein kinase Kcc4, putative
AFUB_096080	Plate2	B5	2B5	Serine/threonine-protein kinase, putative
AFUB_099990	Plate2	B6	2B6	Serine protein kinase Sky1, putative
AFUB_006190	Plate2	B7	2B7	MAP kinase kinase Mkk2, putative
AFUB_089280	Plate2	B8	2B8	Cell-cycle checkpoint protein kinase, putative
AFUB_101210	Plate 3	A1	3A1	Sensor histidine kinase/response regulator, putative
AFUB_044260	Plate 3	A2	3A2	Hypothetical protein
AFUB_035990	Plate 3	A5	3A5	Protein kinase domain-containing protein
AFUB_096660	Plate 3	A7	3A7	Conserved hypothetical protein
AFUB_063270	Plate 3	A9	3A9	Protein kinase Scy1, putative
AFUB_020650	Plate 3	A10	3A10	Two-component osmosensing histidine kinase Bos1, putative
AFUB_045550	Plate 3	B1	3B1	Calcium/calmodulin dependent protein kinase, putative
AFUB_060950	Plate 3	B3	3B3	Inositol hexaphosphate kinase KCS1, putative
AFUB_061120	Plate 3	B4	3B4	Protein kinase domain-containing protein
AFUB_040390	Plate 3	B6	3B6	Protein kinase domain-containing protein
AFUB_081220	Plate 3	B7	3B7	Conserved hypothetical protein
AFUB_076300	Plate 3	C2	3C2	Sensor histidine kinase/response regulator Fos-1
AFUB_075230	Plate 3	C3	3C3	Sensor histidine kinase/response regulator, putative
AFUB_074100	Plate 3	C5	3C5	Checkpoint protein kinase SldA, putative
AFUB_089460	Plate 3	C10	3C10	Conserved hypothetical protein
AFUB_093800	Plate 3	C12	3C12	Snf1 kinase complex beta-subunit Gal83, putative
AFUB_067080	Plate 3	D1	3D1	Conserved hypothetical protein
AFUB_017740	Plate 3	D2	3D2	Osmolarity two-component system protein sln1
AFUB_100220	Plate 3	D3	3D3	Sensor histidine kinase/response regulator, putative
AFUB_036640	Plate 3	D5	3D5	Sensor histidine kinase/response regulator, putative
AFUB_009070	Plate 3	D6	3D6	Protein kinase family protein
AFUB_096590	Plate 3	D7	3D7	Hypothetical protein
AFUB_045710	Plate 3	D8	3D8	Hypothetical protein
AFUB_030290	Plate 3	D9	3D9	Protein kinase domain-containing protein
AFUB_001940	Plate 3	D12	3D12	Sensor histidine kinase/response regulator, putative
AFUB_095050	Plate 3	E2	3E2	Hypothetical protein
AFUB_047210	Plate 3	E3	3E3	Serine/threonine protein kinase, putative
AFUB_063830	Plate 3	E6	3E6	Ubiquinone biosynthesis protein, putative
AFUB_101530	Plate 3	E8	3E8	Sensor histidine kinase/response regulator, putative
AFUB_071990	Plate 3	E9	3E9	Serine/threonine protein kinase, putative
AFUB_080040	Plate 3	E12	3E12	Conserved hypothetical protein
