# Supplementary material for: Development and optimization of large-scale approaches to identify iron-related genes in Aspergillus fumigatus
Source: Front Microbiol. 2025 Jul 31;16:1646661. doi: 10.3389/fmicb.2025.1646661 (PMC12350462; doi:10.3389/fmicb.2025.1646661)
Supplement: Supplementary file 3 [file Table_2.xlsx]

## Sheet: Sheet1
Table S2: List of strains that were selected with at least one of the two screening methodologies. In blue are denoted strains with lower values/decreased growth in comparison to the WT, while in red strains characterized by higher values/better growth. In grey the strains that showed growth defect in the control condition and not in relation to iron are indicated.
Strain	Porph	hFe plates	Annotation			higher/better than WT
1A1			Protein kinase, putative			lower/worst than WT
1A3			Serine/threonine kinase Ste20
1A4			Protein kinase, putative			growth defect in control condition
1A6			MAP kinase SakA
1A7			Protein kinase, putative
1A9			Protein kinase, putative
A10			Serine threonine protein kinase, putative
1A11			Protein kinase, putative
1B1			MAP kinase kinase Ste7
1B2			Serine/threonine protein kinase Kin1, putative
1B4			Serine/threonine protein kinase Snf1p, putative
1B5			Calcium/calmodulin-dependent protein kinase, putative
1B6			Calcium/calmodulin-dependent protein kinase, putative
1B7			Protein kinase NpkA, putative
1B8			Protein serine/threonine kinase Ran1, putative
1B9			Mitochondrial pyruvate dehydrogenase kinase, putative
1B11			Protein kinase Lkh1, putative
1B12			Protein kinase, putative
1C3			cAMP-dependent protein kinase-like, putative
1C5			Calcium/calmodulin dependent protein kinase, putative
1C7			Serine protein kinase, putative
1C9			Pyruvate dehydrogenase kinase, putative
1C12			Protein kinase, putative
1D1			Pyruvate dehydrogenase kinase
1D2			MAP kinase kinase kinase Bck1, putative
1D3			Serine/threonine protein kinase, putative
1D4			Serine/threonine protein kinase, putative
1D5			Protein kinase, putative
1D7			MAP kinase kinase kinase SskB, putative
1D8			Hypotetical protein
1E2			Protein kinase domain-containing protein
1E3			Protein kinase, putative
1E4			Calcium/calmodulin dependent protein kinase, putative
1E5			Serine/threonine protein kinase, putative
1E6			Serine/threonine protein kinase, putative
1E7			Serine/threonine protein kinase Kin4, putative
1E8			Serine/threonine protein kinase, putative
1E9			Cyclin-dependent protein kinase PhoA
1E10			Cyclin-dependent protein kinase, putative
1E11			Serine/threonine protein kinase, putative
1E12			Protein kinase, putative
1F1			Protein kinase, putative
1F2			cAMP-dependent protein kinase catalytic subunit PkaC1
1F4			Serine/threonine protein kinase, putative
1F6			Protein kinase, putative
1F8			Serine/threonine protein kinase Nrc-2, putative
1F9			Serine/threonine protein kinase Pdd7p, putative
1F10			Hypothetical protein
1F11			cAMP-dependent protein kinase catalytic subunit, putative
1F12			Serine/threonine protein kinase, putative
1G4			Protein kinase, putative
1G6			MAP kinase MpkB/Fus3
1G9			Protein kinase, putative
1G10			Serine/threonine protein kinase, putative
1G11			Casein kinase family protein
1H1			Protein kinase, putative
1H2			Protein kinase, putative
1H4			Phosphotidylinositol kinase Tel1, putative
1H7			Protein kinase, putative
1H8			Conserved hypothetical protein
1H9			Protein kinase, putative
1H10			MAP kinase kinase kinase Ste11/SteC
1H11			MAP kinase MpkA
2A5			NACHT and Ankyrin domain protein
2A6			Hypothetical protein
2A7			Serine/threonine protein kinase, putative
2A8			Protein kinase, putative
2A9			Serine/threonine protein kinase, putative
2A10			MAP kinase MpkC
2A11			Protein kinase, putative
2A12			Serine/threonine-protein kinase
2B2			Inositol kinase kinase UvsB, putative
2B3			Protein kinase Yak1, putative
2B4			Serine/threonine protein kinase Kcc4, putative
2B5			Serine/threonine-protein kinase, putative
2B6			Serine protein kinase Sky1, putative
2B7			MAP kinase kinase Mkk2, putative
2B8			Cell-cycle checkpoint protein kinase, putative
3A1			Sensor histidine kinase/response regulator, putative
3A2			Hypothetical protein
3A5			Protein kinase domain-containing protein
3A7			Conserved hypothetical protein
3A9			Protein kinase Scy1, putative
3A10			Two-component osmosensing histidine kinase Bos1, putative
3B1			Calcium/calmodulin dependent protein kinase, putative
3B3			Inositol hexaphosphate kinase KCS1, putative
3B4			Protein kinase domain-containing protein
3B6			Protein kinase domain-containing protein
3B7			Conserved hypothetical protein
3C2			Sensor histidine kinase/response regulator Fos-1
3C3			Sensor histidine kinase/response regulator, putative
3C5			Checkpoint protein kinase SldA, putative
3C10			Conserved hypothetical protein
3C12			Snf1 kinase complex beta-subunit Gal83, putative
3D1			Conserved hypothetical protein
3D2			Osmolarity two-component system protein sln1
3D3			Sensor histidine kinase/response regulator, putative
3D5			Sensor histidine kinase/response regulator, putative
3D6			Protein kinase family protein
3D7			Hypothetical protein
3D8			Hypothetical protein
3D9			Protein kinase domain-containing protein
3D12			Sensor histidine kinase/response regulator, putative
3E2			Hypothetical protein
3E3			Serine/threonine protein kinase, putative
3E6			Ubiquinone biosynthesis protein, putative
3E8			Sensor histidine kinase/response regulator, putative
3E9			Serine/threonine protein kinase, putative
3E12			Conserved hypothetical protein
